# Supplementary material for: Anthonomus rubi on Strawberry Fruit: Its Biology, Ecology, Damage, and Control from an IPM Perspective
Source: Insects. 2021 Aug 5;12(8):701. doi: 10.3390/insects12080701 (PMC8396509; doi:10.3390/insects12080701)
Supplement: Supplementary file 1 [file insects-12-00701-s001.zip]

Archive with 1 entries (1 files):
- insects-1318444-supplementaryfinal.pdf
